# Supplementary material for: Metabolic Endotoxemia, Feeding Studies and the Use of the Limulus Amebocyte (LAL) Assay; Is It Fit for Purpose?
Source: Diagnostics (Basel). 2020 Jun 24;10(6):428. doi: 10.3390/diagnostics10060428 (PMC7345849; doi:10.3390/diagnostics10060428)
Supplement: Supplementary file 1 [file diagnostics-10-00428-s001.zip]

Archive with 1 entries (1 files):
- diagnostics-815133-supplementary.docx
